# Supplementary material for: The Cactus (Opuntia ficus-indica) Cladodes and Callus Extracts: A Study Combined with LC-MS Metabolic Profiling, In-Silico, and In-Vitro Analyses
Source: Antioxidants (Basel). 2023 Jun 23;12(7):1329. doi: 10.3390/antiox12071329 (PMC10376840; doi:10.3390/antiox12071329)
Supplement: Supplementary file 1 [file antioxidants-12-01329-s001.zip]

Archive with 1 entries (1 files):
- antioxidants-2415934-supplementary-7.4.pdf
